# Supplementary material for: Infraspinatus Fascial Dysfunction as a Cause of Painful Anterior Shoulder Snapping: Its Visualization via Dynamic Ultrasound and Its Resolution via Diagnostic Ultrasound-Guided Injection
Source: Diagnostics (Basel). 2023 Aug 4;13(15):2601. doi: 10.3390/diagnostics13152601 (PMC10417446; doi:10.3390/diagnostics13152601)
Supplement: Supplementary file 1 [file diagnostics-13-02601-s001.zip]

Archive with 1 entries (1 files):
- diagnostics-2457639-supplementary.pdf
